# Supplementary material for: Review of the millipede genus Kronopolites Attems, 1914 (Diplopoda, Polydesmida, Paradoxosomatidae), with the description of a new species from Laos
Source: Zookeys. 2015 Jan 19;(472):27–41. doi: 10.3897/zookeys.472.9001 (PMC4304028; doi:10.3897/zookeys.472.9001)
Supplement: XML Treatment for Kronopolites [file zookeys.472.9001-treatment1.xml]

<!DOCTYPE tp:taxon-treatment
  PUBLIC "-//TaxonX//DTD Taxonomic Treatment Publishing DTD v0 20100105//EN" "tax-treatment-NSO.dtd">
<tp:taxon-treatment xmlns:tp="http://www.plazi.org/taxpub"><tp:treatment-meta><kwd-group><label>Taxon classification</label><kwd><named-content content-type="kingdom">Animalia</named-content></kwd><kwd><named-content content-type="order">Polydesmida</named-content></kwd><kwd><named-content content-type="family">Paradoxosomatidae</named-content></kwd></kwd-group><mixed-citation publication-type="journal"><person-group><name><surname>Likhitrakarn</surname><given-names>Natdanai</given-names></name><name><surname>Golovatch</surname><given-names>Sergei I.</given-names></name><name><surname>Panha</surname><given-names>Somsak</given-names></name></person-group><article-title>Review of the millipede genus <italic><tp:taxon-name><tp:taxon-name-part taxon-name-part-type="genus">Kronopolites</tp:taxon-name-part></tp:taxon-name></italic> Attems, 1914 (<tp:taxon-name><tp:taxon-name-part taxon-name-part-type="class">Diplopoda</tp:taxon-name-part></tp:taxon-name>, <tp:taxon-name><tp:taxon-name-part taxon-name-part-type="order">Polydesmida</tp:taxon-name-part></tp:taxon-name>, <tp:taxon-name><tp:taxon-name-part taxon-name-part-type="family">Paradoxosomatidae</tp:taxon-name-part></tp:taxon-name>), with the description of a new species from Laos</article-title><source>Zookeys</source><day>19</day><month>1</month><year>2015</year><volume>2015</volume><issue>472</issue><fpage>27</fpage><lpage>41</lpage><pub-id pub-id-type="doi">10.3897/zookeys.472.9001</pub-id></mixed-citation></tp:treatment-meta><tp:nomenclature><label>Genus</label><tp:taxon-name>
                            <tp:taxon-name-part taxon-name-part-type="genus">Kronopolites</tp:taxon-name-part>
                        </tp:taxon-name><tp:taxon-authority>Attems, 1914</tp:taxon-authority><tp:nomenclature-citation-list><tp:nomenclature-citation><tp:taxon-name><tp:taxon-name-part taxon-name-part-type="genus">Kronopolites</tp:taxon-name-part></tp:taxon-name><comment><xref ref-type="bibr" rid="B2">Attems 1914</xref>: 219 (D).</comment></tp:nomenclature-citation><tp:nomenclature-citation><tp:taxon-name><tp:taxon-name-part taxon-name-part-type="genus">Kronopolites</tp:taxon-name-part></tp:taxon-name><comment> – <xref ref-type="bibr" rid="B3">Attems 1929</xref>: 272 (D); <xref ref-type="bibr" rid="B4">1931</xref>: 113 (D); <xref ref-type="bibr" rid="B5">1936</xref>: 225 (D); <xref ref-type="bibr" rid="B6">1937</xref>: 49 (D); <xref ref-type="bibr" rid="B37">Verhoeff 1939</xref>: 274 (D); <xref ref-type="bibr" rid="B35">Takashima 1950</xref>: 38 (M); <xref ref-type="bibr" rid="B34">Takakuwa 1954</xref>: 30 (D); <xref ref-type="bibr" rid="B23">Hoffman 1963</xref>: 579 (D); <xref ref-type="bibr" rid="B24">1980</xref>: 169 (M); <xref ref-type="bibr" rid="B25">Jeekel 1968</xref>: 71 (R); <xref ref-type="bibr" rid="B26">1971</xref>: 225 (M); <xref ref-type="bibr" rid="B27">1982</xref>: 243 (M); <xref ref-type="bibr" rid="B28">1988</xref>: 98 (M); <xref ref-type="bibr" rid="B11">Chen et al. 2006</xref>: 252 (M); <xref ref-type="bibr" rid="B19">Golovatch 2009</xref>: 121 (D); <xref ref-type="bibr" rid="B20">2013a</xref>: 12 (M); <xref ref-type="bibr" rid="B30">Nguyen and Sierwald 2013</xref>: 1287 (M).</comment></tp:nomenclature-citation><tp:nomenclature-citation><tp:taxon-name><tp:taxon-name-part taxon-name-part-type="genus">Kansupus</tp:taxon-name-part></tp:taxon-name><comment><xref ref-type="bibr" rid="B36">Verhoeff 1934</xref>: 17 (D), synonymized by <xref ref-type="bibr" rid="B5">Attems (1936</xref>: 233).</comment></tp:nomenclature-citation><tp:nomenclature-citation><tp:taxon-name><tp:taxon-name-part taxon-name-part-type="genus">Kansupus</tp:taxon-name-part></tp:taxon-name><comment> – <xref ref-type="bibr" rid="B26">Jeekel 1971</xref>: 225 (M); <xref ref-type="bibr" rid="B24">Hoffman 1980</xref>: 169 (M).</comment></tp:nomenclature-citation><tp:nomenclature-citation><tp:taxon-name><tp:taxon-name-part taxon-name-part-type="genus">Parakansupus</tp:taxon-name-part></tp:taxon-name><comment><xref ref-type="bibr" rid="B37">Verhoeff 1939</xref>: 273 (D), synonymized by <xref ref-type="bibr" rid="B23">Hoffman (1963</xref>: 579).</comment></tp:nomenclature-citation><tp:nomenclature-citation><tp:taxon-name><tp:taxon-name-part taxon-name-part-type="genus">Parakansupus</tp:taxon-name-part></tp:taxon-name><comment> – <xref ref-type="bibr" rid="B26">Jeekel 1971</xref>: 230 (M); <xref ref-type="bibr" rid="B24">Hoffman 1980</xref>: 169 (M).</comment></tp:nomenclature-citation></tp:nomenclature-citation-list></tp:nomenclature><tp:treatment-sec sec-type="Diagnosis"><title>Diagnosis.</title><p>Body medium-sized to large (ca 23–42 mm long, ca 1.6–6.5 mm wide), with 20 segments. Paraterga from poorly to strongly developed, mostly without lateral incisions. Transverse metatergal sulcus distinct. Sterna usually modified, an acute cone often present near each coxa. Sternal lobe or cone(s) between ♂ coxae 4 present or absent. Pleurosternal carinae usually well-developed.</p><p>Gonopods rather simple to relatively complex; coxites elongate, subcylindrical, distoventrally sparsely setose, without tubercles; prefemoral (= setose) part of telopodite moderate to relatively large, 1/3–1/2 as long as acropodite; femorite rather slender to stout, slightly curved, enlarged distad, with an evident groove on mesal face and a distinct distolateral sulcus demarcating a postfemoral part; the latter typically carrying a fork consisting of two lateral/ventral processes: usually a smaller basal process <bold>b</bold> with its tip pointed basad to prefemoral part, and a larger, normally suberect or ventrally curved process <bold>a</bold>; solenophore strongly developed, slender, slightly longer than or nearly as long as femorite, strongly curved mesad, sometimes with a membranous, distally strongly expanded end, almost completely sheathing a flagelliform and longer solenomere; seminal groove running entirely or mostly mesally along an excavate femorite, then directed slightly dorsad in distal part of femorite to follow onto solenomere thereafter.</p></tp:treatment-sec><tp:treatment-sec sec-type="Type species"><title>Type species.</title><p><italic><tp:taxon-name><tp:taxon-name-part taxon-name-part-type="genus">Strongylosoma</tp:taxon-name-part> <tp:taxon-name-part taxon-name-part-type="species">swinhoei</tp:taxon-name-part></tp:taxon-name></italic> Pocock, 1895, by original designation.</p></tp:treatment-sec><tp:treatment-sec sec-type="Other species included"><title>Other species included.</title><p><italic><tp:taxon-name><tp:taxon-name-part taxon-name-part-type="genus">Kronopolites</tp:taxon-name-part> <tp:taxon-name-part taxon-name-part-type="species">acuminatus</tp:taxon-name-part></tp:taxon-name></italic> Attems, 1937, <italic><tp:taxon-name><tp:taxon-name-part taxon-name-part-type="genus">Kronopolites</tp:taxon-name-part> <tp:taxon-name-part taxon-name-part-type="species">formosanus</tp:taxon-name-part></tp:taxon-name></italic> (Verhoeff, 1939), <italic><tp:taxon-name><tp:taxon-name-part taxon-name-part-type="genus">Kronopolites</tp:taxon-name-part> <tp:taxon-name-part taxon-name-part-type="species">biagrilectus</tp:taxon-name-part></tp:taxon-name></italic> Hoffman, 1963, <italic><tp:taxon-name><tp:taxon-name-part taxon-name-part-type="genus">Kronopolites</tp:taxon-name-part> <tp:taxon-name-part taxon-name-part-type="species">fuscocingulatus</tp:taxon-name-part></tp:taxon-name></italic> Jeekel, 1982, <italic><tp:taxon-name><tp:taxon-name-part taxon-name-part-type="genus">Kronopolites</tp:taxon-name-part> <tp:taxon-name-part taxon-name-part-type="species">occidentalis</tp:taxon-name-part></tp:taxon-name></italic> Golovatch, 1983, <italic><tp:taxon-name><tp:taxon-name-part taxon-name-part-type="genus">Kronopolites</tp:taxon-name-part> <tp:taxon-name-part taxon-name-part-type="species">montanus</tp:taxon-name-part></tp:taxon-name></italic> Golovatch, 2009, <italic><tp:taxon-name><tp:taxon-name-part taxon-name-part-type="genus">Kronopolites</tp:taxon-name-part> <tp:taxon-name-part taxon-name-part-type="species">rugosus</tp:taxon-name-part></tp:taxon-name></italic> Golovatch, 2013, <italic><tp:taxon-name><tp:taxon-name-part taxon-name-part-type="genus">Kronopolites</tp:taxon-name-part> <tp:taxon-name-part taxon-name-part-type="species">semirugosus</tp:taxon-name-part></tp:taxon-name></italic> Golovatch, 2013, <italic><tp:taxon-name><tp:taxon-name-part taxon-name-part-type="genus">Kronopolites</tp:taxon-name-part> <tp:taxon-name-part taxon-name-part-type="species">davidiani</tp:taxon-name-part></tp:taxon-name></italic> Golovatch, 2014, <italic><tp:taxon-name><tp:taxon-name-part taxon-name-part-type="genus">Kronopolites</tp:taxon-name-part> <tp:taxon-name-part taxon-name-part-type="species">lunatus</tp:taxon-name-part></tp:taxon-name></italic> sp. n.</p></tp:treatment-sec><tp:treatment-sec sec-type="Remarks"><title>Remarks.</title><p><xref ref-type="bibr" rid="B31">Pocock (1895)</xref> described the type species in <!--PageBreak--><italic><tp:taxon-name><tp:taxon-name-part taxon-name-part-type="genus">Strongylosoma</tp:taxon-name-part></tp:taxon-name></italic> Brandt, 1833, from a single female from Chee Foo, China. Soon after that <xref ref-type="bibr" rid="B9">Brölemann (1896)</xref>, having received a male of this species from Chou-San Island, China, gave a more detailed description, including that of gonopod structure. <xref ref-type="bibr" rid="B2">Attems (1914)</xref> proposed a new genus, <italic><tp:taxon-name><tp:taxon-name-part taxon-name-part-type="genus">Kronopolites</tp:taxon-name-part></tp:taxon-name></italic>, and designated <italic><tp:taxon-name><tp:taxon-name-part taxon-name-part-type="genus">Strongylosoma</tp:taxon-name-part> <tp:taxon-name-part taxon-name-part-type="species">swinhoei</tp:taxon-name-part></tp:taxon-name></italic> as type species.</p></tp:treatment-sec><ref-list><ref id="B2"><mixed-citation xmlns:xlink="http://www.w3.org/1999/xlink" xlink:type="simple"><person-group><name name-style="western"><surname>Attems</surname><given-names>C</given-names></name></person-group> (<year>1914</year>) <article-title>Die indo-australischen Myriopoden.</article-title><source>Archiv für Naturgeschichte</source><volume>80A</volume>: <fpage>1</fpage>–<lpage>398</lpage>.</mixed-citation></ref><ref id="B3"><mixed-citation xmlns:xlink="http://www.w3.org/1999/xlink" xlink:type="simple"><person-group><name name-style="western"><surname>Attems</surname><given-names>C</given-names></name></person-group> (<year>1929</year>) <article-title>Diplopoden des Belgischen Congo. I. <tp:taxon-name><tp:taxon-name-part taxon-name-part-type="superfamily">Polydesmoidea</tp:taxon-name-part></tp:taxon-name>.</article-title><source>Revue de Zoologie et de Botanique africaines</source><volume>17</volume>(<issue>3</issue>): <fpage>253</fpage>–<lpage>378</lpage>.</mixed-citation></ref><ref id="B4"><mixed-citation xmlns:xlink="http://www.w3.org/1999/xlink" xlink:type="simple"><person-group><name name-style="western"><surname>Attems</surname><given-names>C</given-names></name></person-group> (<year>1931</year>) <article-title>Die Familie <tp:taxon-name><tp:taxon-name-part taxon-name-part-type="family">Leptodesmidae</tp:taxon-name-part></tp:taxon-name> und andere Polydesmiden.</article-title><source>Zoologica (Stuttgart)</source><volume>79</volume>: <fpage>1</fpage>–<lpage>150</lpage>.</mixed-citation></ref><ref id="B5"><mixed-citation xmlns:xlink="http://www.w3.org/1999/xlink" xlink:type="simple"><person-group><name name-style="western"><surname>Attems</surname><given-names>C</given-names></name></person-group> (<year>1936</year>) <article-title><tp:taxon-name><tp:taxon-name-part taxon-name-part-type="class">Diplopoda</tp:taxon-name-part></tp:taxon-name> of India.</article-title><source>Memoirs of the Indian Museum</source><volume>11</volume>(<issue>4</issue>): <fpage>133</fpage>–<lpage>353</lpage>.</mixed-citation></ref><ref id="B6"><mixed-citation xmlns:xlink="http://www.w3.org/1999/xlink" xlink:type="simple"><person-group><name name-style="western"><surname>Attems</surname><given-names>C</given-names></name></person-group> (<year>1937</year>) <article-title><tp:taxon-name><tp:taxon-name-part taxon-name-part-type="subphylum">Myriapoda</tp:taxon-name-part></tp:taxon-name> 3. <tp:taxon-name><tp:taxon-name-part taxon-name-part-type="superfamily">Polydesmoidea</tp:taxon-name-part></tp:taxon-name> I. Fam. <tp:taxon-name><tp:taxon-name-part taxon-name-part-type="family">Strongylosomidae</tp:taxon-name-part></tp:taxon-name>.</article-title><source>Das Tierreich</source><volume>68</volume>: <size units="page">i–xxii, 1–300</size>.</mixed-citation></ref><ref id="B37"><mixed-citation xmlns:xlink="http://www.w3.org/1999/xlink" xlink:type="simple"><person-group><name name-style="western"><surname>Verhoeff</surname><given-names>KW</given-names></name></person-group> (<year>1939</year>) <article-title>Zur Kenntnis ostasiatischer Diplopoden IV.</article-title><source>Zoologischer Anzeiger</source><volume>127</volume>(<issue>11–12</issue>): <fpage>273</fpage>–<lpage>285</lpage>.</mixed-citation></ref><ref id="B35"><mixed-citation xmlns:xlink="http://www.w3.org/1999/xlink" xlink:type="simple"><person-group><name name-style="western"><surname>Takashima</surname><given-names>H</given-names></name></person-group> (<year>1950</year>) <article-title>A general view of Japanese myriapods (II).</article-title><source>Acta Arachnologica</source><volume>11</volume>(<issue>1</issue>): <fpage>36</fpage>–<lpage>38</lpage>. <comment>[in Japanese]</comment> doi: <ext-link ext-link-type="doi" xlink:href="10.2476/asjaa.12.36" xlink:type="simple">10.2476/asjaa.12.36</ext-link></mixed-citation></ref><ref id="B34"><mixed-citation xmlns:xlink="http://www.w3.org/1999/xlink" xlink:type="simple"><person-group><name name-style="western"><surname>Takakuwa</surname><given-names>Y</given-names></name></person-group> (<year>1954</year>) <source>Diplopoden aus Japan und ihn angrenzenden Gebieten.</source><publisher-name>Japan Society for the Promotion of Science</publisher-name>, <publisher-loc>Tokyo</publisher-loc>, <size units="page">241 pp</size>. <comment>[in Japanese, with a German summary]</comment></mixed-citation></ref><ref id="B23"><mixed-citation xmlns:xlink="http://www.w3.org/1999/xlink" xlink:type="simple"><person-group><name name-style="western"><surname>Hoffman</surname><given-names>RL</given-names></name></person-group> (<year>1963</year>) <article-title>A contribution to the knowledge of Asiatic strongylosomoid <tp:taxon-name><tp:taxon-name-part taxon-name-part-type="class">Diplopoda</tp:taxon-name-part></tp:taxon-name> (<tp:taxon-name><tp:taxon-name-part taxon-name-part-type="order">Polydesmida</tp:taxon-name-part></tp:taxon-name>: <tp:taxon-name><tp:taxon-name-part taxon-name-part-type="family">Strongylosomatidae</tp:taxon-name-part></tp:taxon-name>).</article-title><source>Annals and Magazine of Natural History</source>, <series>ser. 13</series>(<issue>5</issue>): <fpage>577</fpage>–<lpage>593</lpage>. doi: <ext-link ext-link-type="doi" xlink:href="10.1080/00222936208651289" xlink:type="simple">10.1080/00222936208651289</ext-link></mixed-citation></ref><ref id="B24"><mixed-citation xmlns:xlink="http://www.w3.org/1999/xlink" xlink:type="simple"><person-group><name name-style="western"><surname>Hoffman</surname><given-names>RL</given-names></name></person-group> (<year>1980</year>(<year>1979</year>)) <source>Classification of the <tp:taxon-name><tp:taxon-name-part taxon-name-part-type="class">Diplopoda</tp:taxon-name-part></tp:taxon-name>.</source><publisher-name>Muséum d’histoire naturelle</publisher-name>, <publisher-loc>Genève</publisher-loc>, <size units="page">237 pp</size>.</mixed-citation></ref><ref id="B25"><mixed-citation xmlns:xlink="http://www.w3.org/1999/xlink" xlink:type="simple"><person-group><name name-style="western"><surname>Jeekel</surname><given-names>CAW</given-names></name></person-group> (<year>1968</year>) <source>On the classification and geographical distribution of the family <tp:taxon-name><tp:taxon-name-part taxon-name-part-type="family">Paradoxosomatidae</tp:taxon-name-part></tp:taxon-name> (<tp:taxon-name><tp:taxon-name-part taxon-name-part-type="class">Diplopoda</tp:taxon-name-part></tp:taxon-name>, <tp:taxon-name><tp:taxon-name-part taxon-name-part-type="order">Polydesmida</tp:taxon-name-part></tp:taxon-name>).</source><publisher-name>Academisch Proefschrift</publisher-name>, <publisher-loc>Rotterdam</publisher-loc>, <size units="page">162 pp</size>. <comment>[privately published]</comment></mixed-citation></ref><ref id="B26"><mixed-citation xmlns:xlink="http://www.w3.org/1999/xlink" xlink:type="simple"><person-group><name name-style="western"><surname>Jeekel</surname><given-names>CAW</given-names></name></person-group> (<year>1971</year>) <article-title>Nomenclator generum et familiarum Diplopodorum: A list of the genus and family-group names in the class <tp:taxon-name><tp:taxon-name-part taxon-name-part-type="class">Diplopoda</tp:taxon-name-part></tp:taxon-name> from the 10th edition of Linnaeus, 1758, to the end of 1957.</article-title><source>Monografieёn van de Nederlandse Entomologische Vereniging</source><volume>5</volume>: <size units="page">I–XII, 1–412</size>.</mixed-citation></ref><ref id="B27"><mixed-citation xmlns:xlink="http://www.w3.org/1999/xlink" xlink:type="simple"><person-group><name name-style="western"><surname>Jeekel</surname><given-names>CAW</given-names></name></person-group> (<year>1982</year>) <article-title>New records and descriptions of southeast Asian <tp:taxon-name><tp:taxon-name-part taxon-name-part-type="family">Paradoxosomatidae</tp:taxon-name-part></tp:taxon-name> (<tp:taxon-name><tp:taxon-name-part taxon-name-part-type="class">Diplopoda</tp:taxon-name-part></tp:taxon-name>, <tp:taxon-name><tp:taxon-name-part taxon-name-part-type="order">Polydesmida</tp:taxon-name-part></tp:taxon-name>).</article-title><source>Bollettino del Museo civico di Storia naturale di Verona</source><volume>9</volume>: <fpage>225</fpage>–<lpage>253</lpage>.</mixed-citation></ref><ref id="B28"><mixed-citation xmlns:xlink="http://www.w3.org/1999/xlink" xlink:type="simple"><person-group><name name-style="western"><surname>Jeekel</surname><given-names>CAW</given-names></name></person-group> (<year>1988</year>) <article-title>The generic position of <italic><tp:taxon-name><tp:taxon-name-part taxon-name-part-type="genus">Orthomorpha</tp:taxon-name-part> <tp:taxon-name-part taxon-name-part-type="species">bucharensis</tp:taxon-name-part></tp:taxon-name></italic> Lohmander and <italic><tp:taxon-name><tp:taxon-name-part taxon-name-part-type="genus">O.</tp:taxon-name-part> <tp:taxon-name-part taxon-name-part-type="species">muminabadensis</tp:taxon-name-part></tp:taxon-name></italic> Gulicka, and the taxonomic status of <italic><tp:taxon-name><tp:taxon-name-part taxon-name-part-type="genus">Hedinomorpha</tp:taxon-name-part></tp:taxon-name></italic> Verhoeff (<tp:taxon-name><tp:taxon-name-part taxon-name-part-type="class">Diplopoda</tp:taxon-name-part></tp:taxon-name>, <tp:taxon-name><tp:taxon-name-part taxon-name-part-type="order">Polydesmida</tp:taxon-name-part></tp:taxon-name>, <tp:taxon-name><tp:taxon-name-part taxon-name-part-type="family">Paradoxosomatidae</tp:taxon-name-part></tp:taxon-name>).</article-title><source>Bulletin Zoölogisch Museum, Universiteit van Amsterdam</source><volume>11</volume>(<issue>11</issue>): <fpage>97</fpage>–<lpage>104</lpage>. <ext-link ext-link-type="uri" xlink:href="http://www.worldcat.org/title/generic-position-of-orthomorpha-bucharensis-lohmander-and-o-muminabadensis-gulicka-and-the-taxonomic-status-of-hedinomorpha-verhoeff-diplopoda-polydesmida-paradoxosomatidae/oclc/663692162" xlink:type="simple">http://www.worldcat.org/title/generic-position-of-orthomorpha-bucharensis-lohmander-and-o-muminabadensis-gulicka-and-the-taxonomic-status-of-hedinomorpha-verhoeff-diplopoda-polydesmida-paradoxosomatidae/oclc/663692162</ext-link></mixed-citation></ref><ref id="B11"><mixed-citation xmlns:xlink="http://www.w3.org/1999/xlink" xlink:type="simple"><person-group><name name-style="western"><surname>Chen</surname><given-names>CC</given-names></name><name name-style="western"><surname>Golovatch</surname><given-names>SI</given-names></name><name name-style="western"><surname>Chang</surname><given-names>HW</given-names></name></person-group> (<year>2006</year>) <article-title>The millipede tribe <tp:taxon-name><tp:taxon-name-part taxon-name-part-type="tribe">Sulciferini</tp:taxon-name-part></tp:taxon-name> in Taiwan (<tp:taxon-name><tp:taxon-name-part taxon-name-part-type="class">Diplopoda</tp:taxon-name-part></tp:taxon-name>: <tp:taxon-name><tp:taxon-name-part taxon-name-part-type="order">Polydesmida</tp:taxon-name-part></tp:taxon-name>: <tp:taxon-name><tp:taxon-name-part taxon-name-part-type="family">Paradoxosomatidae</tp:taxon-name-part></tp:taxon-name>).</article-title> In: <person-group><name name-style="western"><surname>Meidell</surname><given-names>N</given-names></name><name name-style="western"><surname>Hansen</surname><given-names>LO</given-names></name><name name-style="western"><surname>Sømme</surname><given-names>L</given-names></name></person-group> (<role>Eds</role>) <issue-title>Proceedings of the 13th International Congress of Myriapodology, Bergen, Norway, 15–29 July 2005.</issue-title><source>Norwegian Journal of Entomology</source><volume>53</volume>(<issue>2</issue>): <fpage>249</fpage>–<lpage>270</lpage>.</mixed-citation></ref><ref id="B19"><mixed-citation xmlns:xlink="http://www.w3.org/1999/xlink" xlink:type="simple"><person-group><name name-style="western"><surname>Golovatch</surname><given-names>SI</given-names></name></person-group> (<year>2009</year>) <article-title>On several new or poorly-known Oriental <tp:taxon-name><tp:taxon-name-part taxon-name-part-type="family">Paradoxosomatidae</tp:taxon-name-part></tp:taxon-name> (<tp:taxon-name><tp:taxon-name-part taxon-name-part-type="class">Diplopoda</tp:taxon-name-part></tp:taxon-name>: <tp:taxon-name><tp:taxon-name-part taxon-name-part-type="order">Polydesmida</tp:taxon-name-part></tp:taxon-name>), IX.</article-title><source><tp:taxon-name><tp:taxon-name-part taxon-name-part-type="phylum">Arthropoda</tp:taxon-name-part></tp:taxon-name> Selecta</source><volume>18</volume>(<issue>3–4</issue>): <fpage>119</fpage>–<lpage>124</lpage>. <ext-link ext-link-type="uri" xlink:href="http://zmmu.msu.ru/files/images/spec/journals/18_3%20119_124%20Golovatch.pdf" xlink:type="simple">http://zmmu.msu.ru/files/images/spec/journals/18_3%20119_124%20Golovatch.pdf</ext-link></mixed-citation></ref><ref id="B20"><mixed-citation xmlns:xlink="http://www.w3.org/1999/xlink" xlink:type="simple"><person-group><name name-style="western"><surname>Golovatch</surname><given-names>SI</given-names></name></person-group> (<year>2013a</year>) <article-title>On several new or poorly-known Oriental <tp:taxon-name><tp:taxon-name-part taxon-name-part-type="family">Paradoxosomatidae</tp:taxon-name-part></tp:taxon-name> (<tp:taxon-name><tp:taxon-name-part taxon-name-part-type="class">Diplopoda</tp:taxon-name-part></tp:taxon-name>: <tp:taxon-name><tp:taxon-name-part taxon-name-part-type="order">Polydesmida</tp:taxon-name-part></tp:taxon-name>), XIII.</article-title><source><tp:taxon-name><tp:taxon-name-part taxon-name-part-type="phylum">Arthropoda</tp:taxon-name-part></tp:taxon-name> Selecta</source><volume>22</volume>(<issue>1</issue>): <fpage>1</fpage>–<lpage>31</lpage>. <ext-link ext-link-type="uri" xlink:href="http://zmmu.msu.ru/files/images/spec/journals/22_1%20001_031%20Golovatch%20for%20Inet%20low%20res.pdf" xlink:type="simple">http://zmmu.msu.ru/files/images/spec/journals/22_1%20001_031%20Golovatch%20for%20Inet%20low%20res.pdf</ext-link></mixed-citation></ref><ref id="B30"><mixed-citation xmlns:xlink="http://www.w3.org/1999/xlink" xlink:type="simple"><person-group><name name-style="western"><surname>Nguyen</surname><given-names>DA</given-names></name><name name-style="western"><surname>Sierwald</surname><given-names>P</given-names></name></person-group> (<year>2013</year>) <article-title>A worldwide catalog of the family <tp:taxon-name><tp:taxon-name-part taxon-name-part-type="family">Paradoxosomatidae</tp:taxon-name-part></tp:taxon-name> Daday, 1889 (<tp:taxon-name><tp:taxon-name-part taxon-name-part-type="class">Diplopoda</tp:taxon-name-part></tp:taxon-name>: <tp:taxon-name><tp:taxon-name-part taxon-name-part-type="order">Polydesmida</tp:taxon-name-part></tp:taxon-name>).</article-title><source>Check List</source><volume>9</volume>(<issue>6</issue>): <fpage>1132</fpage>–<lpage>1353</lpage>. <ext-link ext-link-type="uri" xlink:href="http://www.checklist.org.br/getpdf?SL107-12" xlink:type="simple">http://www.checklist.org.br/getpdf?SL107-12</ext-link></mixed-citation></ref><ref id="B36"><mixed-citation xmlns:xlink="http://www.w3.org/1999/xlink" xlink:type="simple"><person-group><name name-style="western"><surname>Verhoeff</surname><given-names>KW</given-names></name></person-group> (<year>1934</year>) <article-title>Schwedisch-chinesische wissenschaftliche Expedition nach den nordwestlichen Provinzen Chinas unter Leitung von Dr. Sven Hedin und Prof. Sü Ping-Chang. <tp:taxon-name><tp:taxon-name-part taxon-name-part-type="subphylum">Myriapoda</tp:taxon-name-part></tp:taxon-name> gesammelt vom schwedischen Arzt der Expedition Dr. David Hummel 1927–1930.</article-title><source>Arkiv för Zoologi</source><volume>26A</volume>(<issue>10</issue>): <fpage>1</fpage>–<lpage>41</lpage>.</mixed-citation></ref><ref id="B31"><mixed-citation xmlns:xlink="http://www.w3.org/1999/xlink" xlink:type="simple"><person-group><name name-style="western"><surname>Pocock</surname><given-names>RI</given-names></name></person-group> (<year>1895</year>) <article-title>Report upon the <tp:taxon-name><tp:taxon-name-part taxon-name-part-type="class">Chilopoda</tp:taxon-name-part></tp:taxon-name> and <tp:taxon-name><tp:taxon-name-part taxon-name-part-type="class">Diplopoda</tp:taxon-name-part></tp:taxon-name> obtained by P. W. Bassett-Smith, Esq., Surgeon R.N., and J. J. Walker, Esq., R.N., during the cruise in the Chinese Seas of H. M. S. ‘Penguin’, Commander W. U. Moore commanding.</article-title><source>Annals and Magazine of Natural History</source>, <series>ser. 6</series>, <volume>15</volume>: <fpage>346</fpage>–<lpage>368</lpage>. doi: <ext-link ext-link-type="doi" xlink:href="10.1080/00222939508677895" xlink:type="simple">10.1080/00222939508677895</ext-link></mixed-citation></ref><ref id="B9"><mixed-citation xmlns:xlink="http://www.w3.org/1999/xlink" xlink:type="simple"><person-group><name name-style="western"><surname>Brölemann</surname><given-names>HW</given-names></name></person-group> (<year>1896</year>) <article-title>Sur quelques Myriapodes de Chine.</article-title><source>Mémoires de la Société zoologique de France</source><volume>9</volume>: <fpage>349</fpage>–<lpage>362</lpage>.</mixed-citation></ref></ref-list></tp:taxon-treatment>
