# Supplementary material for: Review of the millipede genus Kronopolites Attems, 1914 (Diplopoda, Polydesmida, Paradoxosomatidae), with the description of a new species from Laos
Source: Zookeys. 2015 Jan 19;(472):27–41. doi: 10.3897/zookeys.472.9001 (PMC4304028; doi:10.3897/zookeys.472.9001)
Supplement: XML Treatment for Kronopolites swinhoei [file zookeys.472.9001-treatment11.xml]

<!DOCTYPE tp:taxon-treatment
  PUBLIC "-//TaxonX//DTD Taxonomic Treatment Publishing DTD v0 20100105//EN" "tax-treatment-NSO.dtd">
<tp:taxon-treatment xmlns:tp="http://www.plazi.org/taxpub"><tp:treatment-meta><kwd-group><label>Taxon classification</label><kwd><named-content content-type="kingdom">Animalia</named-content></kwd><kwd><named-content content-type="order">Polydesmida</named-content></kwd><kwd><named-content content-type="family">Paradoxosomatidae</named-content></kwd></kwd-group><mixed-citation publication-type="journal"><person-group><name><surname>Likhitrakarn</surname><given-names>Natdanai</given-names></name><name><surname>Golovatch</surname><given-names>Sergei I.</given-names></name><name><surname>Panha</surname><given-names>Somsak</given-names></name></person-group><article-title>Review of the millipede genus <italic><tp:taxon-name><tp:taxon-name-part taxon-name-part-type="genus">Kronopolites</tp:taxon-name-part></tp:taxon-name></italic> Attems, 1914 (<tp:taxon-name><tp:taxon-name-part taxon-name-part-type="class">Diplopoda</tp:taxon-name-part></tp:taxon-name>, <tp:taxon-name><tp:taxon-name-part taxon-name-part-type="order">Polydesmida</tp:taxon-name-part></tp:taxon-name>, <tp:taxon-name><tp:taxon-name-part taxon-name-part-type="family">Paradoxosomatidae</tp:taxon-name-part></tp:taxon-name>), with the description of a new species from Laos</article-title><source>Zookeys</source><day>19</day><month>1</month><year>2015</year><volume>2015</volume><issue>472</issue><fpage>27</fpage><lpage>41</lpage><pub-id pub-id-type="doi">10.3897/zookeys.472.9001</pub-id></mixed-citation></tp:treatment-meta><tp:nomenclature><tp:taxon-name>
                            <tp:taxon-name-part taxon-name-part-type="genus">Kronopolites</tp:taxon-name-part>
                            <tp:taxon-name-part taxon-name-part-type="species">swinhoei</tp:taxon-name-part>
                        </tp:taxon-name><tp:taxon-authority>(Pocock, 1895)</tp:taxon-authority><tp:nomenclature-citation-list><tp:nomenclature-citation><tp:taxon-name><tp:taxon-name-part taxon-name-part-type="genus">Stronglosoma</tp:taxon-name-part> <tp:taxon-name-part taxon-name-part-type="species">Swinhoei</tp:taxon-name-part></tp:taxon-name><comment><xref ref-type="bibr" rid="B31">Pocock 1895</xref>: 354 (D).</comment></tp:nomenclature-citation><tp:nomenclature-citation><tp:taxon-name><tp:taxon-name-part taxon-name-part-type="genus">Kronopolites</tp:taxon-name-part> <tp:taxon-name-part taxon-name-part-type="species">Swinhoei</tp:taxon-name-part></tp:taxon-name><comment> – <xref ref-type="bibr" rid="B9">Brölemann 1896</xref>: 354 (D); <xref ref-type="bibr" rid="B1">Attems 1898</xref>: 304 (D); <xref ref-type="bibr" rid="B2">1914</xref>: 219 (R).</comment></tp:nomenclature-citation><tp:nomenclature-citation><tp:taxon-name><tp:taxon-name-part taxon-name-part-type="genus">Kronopolites</tp:taxon-name-part> <tp:taxon-name-part taxon-name-part-type="species">swinhoei</tp:taxon-name-part></tp:taxon-name><comment> – <xref ref-type="bibr" rid="B5">Attems 1936</xref>: 226 (D); <xref ref-type="bibr" rid="B6">1937</xref>: 51 (D); <xref ref-type="bibr" rid="B10">Chamberlin and Wang 1953</xref>: 5 (R); <xref ref-type="bibr" rid="B23">Hoffman 1963</xref>: 581 (D); <xref ref-type="bibr" rid="B25">Jeekel 1968</xref>: 71 (M); <xref ref-type="bibr" rid="B15">Golovatch 1978</xref>: 678 (R); <xref ref-type="bibr" rid="B16">1983b</xref>: 298 (M); <xref ref-type="bibr" rid="B19">2009</xref>: 121 (D); <xref ref-type="bibr" rid="B20">2013a</xref>: 2 (R, M); <xref ref-type="bibr" rid="B38">Wang and Mauriès 1996</xref>: 86 (M); <xref ref-type="bibr" rid="B14">Geoffroy and Golovatch 2004</xref>: 20 (R); <xref ref-type="bibr" rid="B29">Korsós 2004</xref>: 23 (R, M); <xref ref-type="bibr" rid="B11">Chen et al. 2006</xref>: 252 (M); <xref ref-type="bibr" rid="B30">Nguyen and Sierwald 2013</xref>: 1286 (M).</comment></tp:nomenclature-citation><tp:nomenclature-citation><tp:taxon-name><tp:taxon-name-part taxon-name-part-type="genus">Kronopolites</tp:taxon-name-part> <tp:taxon-name-part taxon-name-part-type="species">swinhoei</tp:taxon-name-part> <tp:taxon-name-part taxon-name-part-type="subspecies">swinhoei</tp:taxon-name-part></tp:taxon-name><comment> – <xref ref-type="bibr" rid="B6">Attems 1937</xref>: 51 (D).</comment></tp:nomenclature-citation><tp:nomenclature-citation><tp:taxon-name><tp:taxon-name-part taxon-name-part-type="genus">Kansupus</tp:taxon-name-part> <tp:taxon-name-part taxon-name-part-type="species">svenhedini</tp:taxon-name-part></tp:taxon-name><comment><xref ref-type="bibr" rid="B36">Verhoeff 1934</xref>: 17 (D), synonymized by <xref ref-type="bibr" rid="B23">Hoffman (1963</xref>: 581).</comment></tp:nomenclature-citation><tp:nomenclature-citation><tp:taxon-name><tp:taxon-name-part taxon-name-part-type="genus">Kronopolites</tp:taxon-name-part> <tp:taxon-name-part taxon-name-part-type="species">svenhedini</tp:taxon-name-part></tp:taxon-name><comment> – <xref ref-type="bibr" rid="B5">Attems 1936</xref>: 233 (R); 1937: 53 (D); <xref ref-type="bibr" rid="B42">Zhang and Li 1978</xref>: 12 (R); <xref ref-type="bibr" rid="B38">Wang and Mauriès 1996</xref>: 86 (M).</comment></tp:nomenclature-citation><tp:nomenclature-citation><tp:taxon-name><tp:taxon-name-part taxon-name-part-type="genus">Kansupus</tp:taxon-name-part> <tp:taxon-name-part taxon-name-part-type="species">svenhedini</tp:taxon-name-part> <tp:taxon-name-part taxon-name-part-type="infraspecific-rank">var.</tp:taxon-name-part> <tp:taxon-name-part taxon-name-part-type="variety">dentiger</tp:taxon-name-part></tp:taxon-name><comment><xref ref-type="bibr" rid="B36">Verhoeff 1934</xref>: 19 (D), synonymized by <xref ref-type="bibr" rid="B23">Hoffman (1963</xref>: 581).</comment></tp:nomenclature-citation><tp:nomenclature-citation><tp:taxon-name><tp:taxon-name-part taxon-name-part-type="genus">Kronopolites</tp:taxon-name-part> <tp:taxon-name-part taxon-name-part-type="species">svenhedini</tp:taxon-name-part> <tp:taxon-name-part taxon-name-part-type="subspecies">dentiger</tp:taxon-name-part></tp:taxon-name><comment> – <xref ref-type="bibr" rid="B5">Attems 1936</xref>: 233 (R); <xref ref-type="bibr" rid="B6">1937</xref>: 54 (D).</comment></tp:nomenclature-citation></tp:nomenclature-citation-list></tp:nomenclature><tp:treatment-sec sec-type="Remarks"><title>Remarks.</title><p>This species is especially widely distributed in mainland China: Chee Foo (<xref ref-type="bibr" rid="B31">Pocock 1895</xref>); Chou San Island (<xref ref-type="bibr" rid="B9">Brölemann 1896</xref>); Lan Tschou, Gansu (<xref ref-type="bibr" rid="B5">Attems <!--PageBreak-->1936</xref>); Pei-shui-ho, 700 m a.s.l., northeastern Sichuan and southern Gansu (<xref ref-type="bibr" rid="B6">Attems 1937</xref>); Wenchow (= Yung-chia), Chekiang Province; Chekiang Province (<xref ref-type="bibr" rid="B10">Chamberlin and Wang 1953</xref>), Hangchow, Chekiang Province (<xref ref-type="bibr" rid="B23">Hoffman 1963</xref>); Taibai Shan Mountains, 1300–1700 m a.s.l.; southern slopes, above Houshenzi, <named-content xmlns:xlink="http://www.w3.org/1999/xlink" content-type="dwc:verbatimCoordinates" xlink:type="simple">33°51'N, 107°50'E</named-content>, Shaanxi Province; Bei Shan National Park, <named-content xmlns:xlink="http://www.w3.org/1999/xlink" content-type="dwc:verbatimCoordinates" xlink:type="simple">36°56'N, 102°39'E</named-content>, ca 90 km NE of Xining, Gansu (not Qinghai) Province (corrected here versus <xref ref-type="bibr" rid="B20">Golovatch 2013a</xref>); Grotte du Cirque (Circus Cave), Zheng Xiong County, Yunnan Province; Cave Yan Bao Dong, Zheng Xiong County, Yunnan Province; Cave Ha Chong Dong, near Xingren Huawu, Guizhou Qianxi Province, China (<xref ref-type="bibr" rid="B14">Geoffroy and Golovatch 2004</xref>).</p></tp:treatment-sec><ref-list><ref id="B31"><mixed-citation xmlns:xlink="http://www.w3.org/1999/xlink" xlink:type="simple"><person-group><name name-style="western"><surname>Pocock</surname><given-names>RI</given-names></name></person-group> (<year>1895</year>) <article-title>Report upon the <tp:taxon-name><tp:taxon-name-part taxon-name-part-type="class">Chilopoda</tp:taxon-name-part></tp:taxon-name> and <tp:taxon-name><tp:taxon-name-part taxon-name-part-type="class">Diplopoda</tp:taxon-name-part></tp:taxon-name> obtained by P. W. Bassett-Smith, Esq., Surgeon R.N., and J. J. Walker, Esq., R.N., during the cruise in the Chinese Seas of H. M. S. ‘Penguin’, Commander W. U. Moore commanding.</article-title><source>Annals and Magazine of Natural History</source>, <series>ser. 6</series>, <volume>15</volume>: <fpage>346</fpage>–<lpage>368</lpage>. doi: <ext-link ext-link-type="doi" xlink:href="10.1080/00222939508677895" xlink:type="simple">10.1080/00222939508677895</ext-link></mixed-citation></ref><ref id="B9"><mixed-citation xmlns:xlink="http://www.w3.org/1999/xlink" xlink:type="simple"><person-group><name name-style="western"><surname>Brölemann</surname><given-names>HW</given-names></name></person-group> (<year>1896</year>) <article-title>Sur quelques Myriapodes de Chine.</article-title><source>Mémoires de la Société zoologique de France</source><volume>9</volume>: <fpage>349</fpage>–<lpage>362</lpage>.</mixed-citation></ref><ref id="B1"><mixed-citation xmlns:xlink="http://www.w3.org/1999/xlink" xlink:type="simple"><person-group><name name-style="western"><surname>Attems</surname><given-names>C</given-names></name></person-group> (<year>1898</year>) <article-title>System der Polydesmiden. I. Theil.</article-title><source>Denkschriften der Akademie der Wissenschaften Wien, Mathematisch-naturwissenschaftliche Classe</source><volume>67</volume>: <fpage>221</fpage>–<lpage>482</lpage>.</mixed-citation></ref><ref id="B2"><mixed-citation xmlns:xlink="http://www.w3.org/1999/xlink" xlink:type="simple"><person-group><name name-style="western"><surname>Attems</surname><given-names>C</given-names></name></person-group> (<year>1914</year>) <article-title>Die indo-australischen Myriopoden.</article-title><source>Archiv für Naturgeschichte</source><volume>80A</volume>: <fpage>1</fpage>–<lpage>398</lpage>.</mixed-citation></ref><ref id="B5"><mixed-citation xmlns:xlink="http://www.w3.org/1999/xlink" xlink:type="simple"><person-group><name name-style="western"><surname>Attems</surname><given-names>C</given-names></name></person-group> (<year>1936</year>) <article-title><tp:taxon-name><tp:taxon-name-part taxon-name-part-type="class">Diplopoda</tp:taxon-name-part></tp:taxon-name> of India.</article-title><source>Memoirs of the Indian Museum</source><volume>11</volume>(<issue>4</issue>): <fpage>133</fpage>–<lpage>353</lpage>.</mixed-citation></ref><ref id="B6"><mixed-citation xmlns:xlink="http://www.w3.org/1999/xlink" xlink:type="simple"><person-group><name name-style="western"><surname>Attems</surname><given-names>C</given-names></name></person-group> (<year>1937</year>) <article-title><tp:taxon-name><tp:taxon-name-part taxon-name-part-type="subphylum">Myriapoda</tp:taxon-name-part></tp:taxon-name> 3. <tp:taxon-name><tp:taxon-name-part taxon-name-part-type="superfamily">Polydesmoidea</tp:taxon-name-part></tp:taxon-name> I. Fam. <tp:taxon-name><tp:taxon-name-part taxon-name-part-type="family">Strongylosomidae</tp:taxon-name-part></tp:taxon-name>.</article-title><source>Das Tierreich</source><volume>68</volume>: <size units="page">i–xxii, 1–300</size>.</mixed-citation></ref><ref id="B10"><mixed-citation xmlns:xlink="http://www.w3.org/1999/xlink" xlink:type="simple"><person-group><name name-style="western"><surname>Chamberlin</surname><given-names>RV</given-names></name><name name-style="western"><surname>Wang</surname><given-names>YHM</given-names></name></person-group> (<year>1953</year>) <article-title>Records of millipeds (<tp:taxon-name><tp:taxon-name-part taxon-name-part-type="class">Diplopoda</tp:taxon-name-part></tp:taxon-name>) from Japan and other oriental areas, with descriptions of new genera and species.</article-title><source>American Museum Novitates</source><volume>1621</volume>: <fpage>1</fpage>–<lpage>13</lpage>.</mixed-citation></ref><ref id="B23"><mixed-citation xmlns:xlink="http://www.w3.org/1999/xlink" xlink:type="simple"><person-group><name name-style="western"><surname>Hoffman</surname><given-names>RL</given-names></name></person-group> (<year>1963</year>) <article-title>A contribution to the knowledge of Asiatic strongylosomoid <tp:taxon-name><tp:taxon-name-part taxon-name-part-type="class">Diplopoda</tp:taxon-name-part></tp:taxon-name> (<tp:taxon-name><tp:taxon-name-part taxon-name-part-type="order">Polydesmida</tp:taxon-name-part></tp:taxon-name>: <tp:taxon-name><tp:taxon-name-part taxon-name-part-type="family">Strongylosomatidae</tp:taxon-name-part></tp:taxon-name>).</article-title><source>Annals and Magazine of Natural History</source>, <series>ser. 13</series>(<issue>5</issue>): <fpage>577</fpage>–<lpage>593</lpage>. doi: <ext-link ext-link-type="doi" xlink:href="10.1080/00222936208651289" xlink:type="simple">10.1080/00222936208651289</ext-link></mixed-citation></ref><ref id="B25"><mixed-citation xmlns:xlink="http://www.w3.org/1999/xlink" xlink:type="simple"><person-group><name name-style="western"><surname>Jeekel</surname><given-names>CAW</given-names></name></person-group> (<year>1968</year>) <source>On the classification and geographical distribution of the family <tp:taxon-name><tp:taxon-name-part taxon-name-part-type="family">Paradoxosomatidae</tp:taxon-name-part></tp:taxon-name> (<tp:taxon-name><tp:taxon-name-part taxon-name-part-type="class">Diplopoda</tp:taxon-name-part></tp:taxon-name>, <tp:taxon-name><tp:taxon-name-part taxon-name-part-type="order">Polydesmida</tp:taxon-name-part></tp:taxon-name>).</source><publisher-name>Academisch Proefschrift</publisher-name>, <publisher-loc>Rotterdam</publisher-loc>, <size units="page">162 pp</size>. <comment>[privately published]</comment></mixed-citation></ref><ref id="B15"><mixed-citation xmlns:xlink="http://www.w3.org/1999/xlink" xlink:type="simple"><person-group><name name-style="western"><surname>Golovatch</surname><given-names>SI</given-names></name></person-group> (<year>1978</year>) <article-title>Some new East Asian millipedes (<tp:taxon-name><tp:taxon-name-part taxon-name-part-type="class">Diplopoda</tp:taxon-name-part></tp:taxon-name>) in the collection of the Zoological Institute of the USSR Academy of Sciences.</article-title><source>Entomologicheskoe Obozrenie</source><volume>57</volume>(<issue>3</issue>): <fpage>677</fpage>–<lpage>681</lpage>. <comment>[in Russian]</comment></mixed-citation></ref><ref id="B16"><mixed-citation xmlns:xlink="http://www.w3.org/1999/xlink" xlink:type="simple"><person-group><name name-style="western"><surname>Golovatch</surname><given-names>SI</given-names></name></person-group> (<year>1983a</year>) <article-title>Millipedes (<tp:taxon-name><tp:taxon-name-part taxon-name-part-type="class">Diplopoda</tp:taxon-name-part></tp:taxon-name>) of the fauna of Vietnam.</article-title> In: <person-group><name name-style="western"><surname>Medvedev</surname><given-names>LN</given-names></name></person-group> (<role>Ed.</role>) <source>Fauna and animal ecology of Vietnam</source>. <publisher-name>Nauka</publisher-name>, <publisher-loc>Moscow</publisher-loc>, <volume>1983</volume>: <fpage>1</fpage>–<lpage>207</lpage>. [in Russian]</mixed-citation></ref><ref id="B19"><mixed-citation xmlns:xlink="http://www.w3.org/1999/xlink" xlink:type="simple"><person-group><name name-style="western"><surname>Golovatch</surname><given-names>SI</given-names></name></person-group> (<year>2009</year>) <article-title>On several new or poorly-known Oriental <tp:taxon-name><tp:taxon-name-part taxon-name-part-type="family">Paradoxosomatidae</tp:taxon-name-part></tp:taxon-name> (<tp:taxon-name><tp:taxon-name-part taxon-name-part-type="class">Diplopoda</tp:taxon-name-part></tp:taxon-name>: <tp:taxon-name><tp:taxon-name-part taxon-name-part-type="order">Polydesmida</tp:taxon-name-part></tp:taxon-name>), IX.</article-title><source><tp:taxon-name><tp:taxon-name-part taxon-name-part-type="phylum">Arthropoda</tp:taxon-name-part></tp:taxon-name> Selecta</source><volume>18</volume>(<issue>3–4</issue>): <fpage>119</fpage>–<lpage>124</lpage>. <ext-link ext-link-type="uri" xlink:href="http://zmmu.msu.ru/files/images/spec/journals/18_3%20119_124%20Golovatch.pdf" xlink:type="simple">http://zmmu.msu.ru/files/images/spec/journals/18_3%20119_124%20Golovatch.pdf</ext-link></mixed-citation></ref><ref id="B20"><mixed-citation xmlns:xlink="http://www.w3.org/1999/xlink" xlink:type="simple"><person-group><name name-style="western"><surname>Golovatch</surname><given-names>SI</given-names></name></person-group> (<year>2013a</year>) <article-title>On several new or poorly-known Oriental <tp:taxon-name><tp:taxon-name-part taxon-name-part-type="family">Paradoxosomatidae</tp:taxon-name-part></tp:taxon-name> (<tp:taxon-name><tp:taxon-name-part taxon-name-part-type="class">Diplopoda</tp:taxon-name-part></tp:taxon-name>: <tp:taxon-name><tp:taxon-name-part taxon-name-part-type="order">Polydesmida</tp:taxon-name-part></tp:taxon-name>), XIII.</article-title><source><tp:taxon-name><tp:taxon-name-part taxon-name-part-type="phylum">Arthropoda</tp:taxon-name-part></tp:taxon-name> Selecta</source><volume>22</volume>(<issue>1</issue>): <fpage>1</fpage>–<lpage>31</lpage>. <ext-link ext-link-type="uri" xlink:href="http://zmmu.msu.ru/files/images/spec/journals/22_1%20001_031%20Golovatch%20for%20Inet%20low%20res.pdf" xlink:type="simple">http://zmmu.msu.ru/files/images/spec/journals/22_1%20001_031%20Golovatch%20for%20Inet%20low%20res.pdf</ext-link></mixed-citation></ref><ref id="B38"><mixed-citation xmlns:xlink="http://www.w3.org/1999/xlink" xlink:type="simple"><person-group><name name-style="western"><surname>Wang</surname><given-names>DQ</given-names></name><name name-style="western"><surname>Mauriès</surname><given-names>JP</given-names></name></person-group> (<year>1996</year>) <article-title>Review and perspective of study on myriapodology of China.</article-title> In: <person-group><name name-style="western"><surname>Geoffroy</surname><given-names>JJ</given-names></name><name name-style="western"><surname>Mauries</surname><given-names>JP</given-names></name><name name-style="western"><surname>Nguyen Duy-Jacquemin</surname><given-names>M</given-names></name></person-group> (<role>Eds</role>) <source>Acta Myriapodologica, Mémoires du Museum National d’Histoire Naturelle</source><volume>169</volume>: <fpage>81</fpage>–<lpage>99</lpage>.</mixed-citation></ref><ref id="B14"><mixed-citation xmlns:xlink="http://www.w3.org/1999/xlink" xlink:type="simple"><person-group><name name-style="western"><surname>Geoffroy</surname><given-names>JJ</given-names></name><name name-style="western"><surname>Golovatch</surname><given-names>SI</given-names></name></person-group> (<year>2004</year>) <article-title>Some polydesmidan millipedes from caves in southern China (<tp:taxon-name><tp:taxon-name-part taxon-name-part-type="class">Diplopoda</tp:taxon-name-part></tp:taxon-name>: <tp:taxon-name><tp:taxon-name-part taxon-name-part-type="order">Polydesmida</tp:taxon-name-part></tp:taxon-name>), with descriptions of four new species.</article-title><source><tp:taxon-name><tp:taxon-name-part taxon-name-part-type="phylum">Arthropoda</tp:taxon-name-part></tp:taxon-name> Selecta</source><volume>13</volume>(<issue>1–2</issue>): <fpage>19</fpage>–<lpage>28</lpage>. <ext-link ext-link-type="uri" xlink:href="http://zmmu.msu.ru/files/images/spec/journals/13_1%20019_028%20Geoffr%20Golov.pdf" xlink:type="simple">http://zmmu.msu.ru/files/images/spec/journals/13_1%20019_028%20Geoffr%20Golov.pdf</ext-link></mixed-citation></ref><ref id="B29"><mixed-citation xmlns:xlink="http://www.w3.org/1999/xlink" xlink:type="simple"><person-group><name name-style="western"><surname>Korsós</surname><given-names>Z</given-names></name></person-group> (<year>2004</year>) <article-title>Checklist and bibliography of millipedes (<tp:taxon-name><tp:taxon-name-part taxon-name-part-type="class">Diplopoda</tp:taxon-name-part></tp:taxon-name>) of Taiwan.</article-title><source>Collection and Research</source><volume>17</volume>: <fpage>11</fpage>–<lpage>32</lpage>. <ext-link ext-link-type="uri" xlink:href="http://web2.nmns.edu.tw/PubLib/Library/research/200412-11.pdf" xlink:type="simple">http://web2.nmns.edu.tw/PubLib/Library/research/200412-11.pdf</ext-link></mixed-citation></ref><ref id="B11"><mixed-citation xmlns:xlink="http://www.w3.org/1999/xlink" xlink:type="simple"><person-group><name name-style="western"><surname>Chen</surname><given-names>CC</given-names></name><name name-style="western"><surname>Golovatch</surname><given-names>SI</given-names></name><name name-style="western"><surname>Chang</surname><given-names>HW</given-names></name></person-group> (<year>2006</year>) <article-title>The millipede tribe <tp:taxon-name><tp:taxon-name-part taxon-name-part-type="tribe">Sulciferini</tp:taxon-name-part></tp:taxon-name> in Taiwan (<tp:taxon-name><tp:taxon-name-part taxon-name-part-type="class">Diplopoda</tp:taxon-name-part></tp:taxon-name>: <tp:taxon-name><tp:taxon-name-part taxon-name-part-type="order">Polydesmida</tp:taxon-name-part></tp:taxon-name>: <tp:taxon-name><tp:taxon-name-part taxon-name-part-type="family">Paradoxosomatidae</tp:taxon-name-part></tp:taxon-name>).</article-title> In: <person-group><name name-style="western"><surname>Meidell</surname><given-names>N</given-names></name><name name-style="western"><surname>Hansen</surname><given-names>LO</given-names></name><name name-style="western"><surname>Sømme</surname><given-names>L</given-names></name></person-group> (<role>Eds</role>) <issue-title>Proceedings of the 13th International Congress of Myriapodology, Bergen, Norway, 15–29 July 2005.</issue-title><source>Norwegian Journal of Entomology</source><volume>53</volume>(<issue>2</issue>): <fpage>249</fpage>–<lpage>270</lpage>.</mixed-citation></ref><ref id="B30"><mixed-citation xmlns:xlink="http://www.w3.org/1999/xlink" xlink:type="simple"><person-group><name name-style="western"><surname>Nguyen</surname><given-names>DA</given-names></name><name name-style="western"><surname>Sierwald</surname><given-names>P</given-names></name></person-group> (<year>2013</year>) <article-title>A worldwide catalog of the family <tp:taxon-name><tp:taxon-name-part taxon-name-part-type="family">Paradoxosomatidae</tp:taxon-name-part></tp:taxon-name> Daday, 1889 (<tp:taxon-name><tp:taxon-name-part taxon-name-part-type="class">Diplopoda</tp:taxon-name-part></tp:taxon-name>: <tp:taxon-name><tp:taxon-name-part taxon-name-part-type="order">Polydesmida</tp:taxon-name-part></tp:taxon-name>).</article-title><source>Check List</source><volume>9</volume>(<issue>6</issue>): <fpage>1132</fpage>–<lpage>1353</lpage>. <ext-link ext-link-type="uri" xlink:href="http://www.checklist.org.br/getpdf?SL107-12" xlink:type="simple">http://www.checklist.org.br/getpdf?SL107-12</ext-link></mixed-citation></ref><ref id="B36"><mixed-citation xmlns:xlink="http://www.w3.org/1999/xlink" xlink:type="simple"><person-group><name name-style="western"><surname>Verhoeff</surname><given-names>KW</given-names></name></person-group> (<year>1934</year>) <article-title>Schwedisch-chinesische wissenschaftliche Expedition nach den nordwestlichen Provinzen Chinas unter Leitung von Dr. Sven Hedin und Prof. Sü Ping-Chang. <tp:taxon-name><tp:taxon-name-part taxon-name-part-type="subphylum">Myriapoda</tp:taxon-name-part></tp:taxon-name> gesammelt vom schwedischen Arzt der Expedition Dr. David Hummel 1927–1930.</article-title><source>Arkiv för Zoologi</source><volume>26A</volume>(<issue>10</issue>): <fpage>1</fpage>–<lpage>41</lpage>.</mixed-citation></ref><ref id="B42"><mixed-citation xmlns:xlink="http://www.w3.org/1999/xlink" xlink:type="simple"><person-group><name name-style="western"><surname>Zhang</surname><given-names>CZ</given-names></name><name name-style="western"><surname>Li</surname><given-names>ZY</given-names></name></person-group> (<year>1978</year>) <article-title>On medical <italic><tp:taxon-name><tp:taxon-name-part taxon-name-part-type="genus">Kronopolites</tp:taxon-name-part> <tp:taxon-name-part taxon-name-part-type="species">svenhedini</tp:taxon-name-part></tp:taxon-name></italic> (Verhoeff) (<tp:taxon-name><tp:taxon-name-part taxon-name-part-type="class">Diplopoda</tp:taxon-name-part></tp:taxon-name>: <tp:taxon-name><tp:taxon-name-part taxon-name-part-type="family">Paradoxosomatidae</tp:taxon-name-part></tp:taxon-name>).</article-title><source>Chinese Journal of Zoology</source><volume>3</volume>: <fpage>12</fpage>–<lpage>13</lpage>. <comment>[in Chinese]</comment></mixed-citation></ref></ref-list></tp:taxon-treatment>
