# Supplementary material for: Review of the millipede genus Kronopolites Attems, 1914 (Diplopoda, Polydesmida, Paradoxosomatidae), with the description of a new species from Laos
Source: Zookeys. 2015 Jan 19;(472):27–41. doi: 10.3897/zookeys.472.9001 (PMC4304028; doi:10.3897/zookeys.472.9001)
Supplement: XML Treatment for Kronopolites lunatus [file zookeys.472.9001-treatment12.xml]

<!DOCTYPE tp:taxon-treatment
  PUBLIC "-//TaxonX//DTD Taxonomic Treatment Publishing DTD v0 20100105//EN" "tax-treatment-NSO.dtd">
<tp:taxon-treatment xmlns:tp="http://www.plazi.org/taxpub"><tp:treatment-meta><kwd-group><label>Taxon classification</label><kwd><named-content content-type="kingdom">Animalia</named-content></kwd><kwd><named-content content-type="order">Polydesmida</named-content></kwd><kwd><named-content content-type="family">Paradoxosomatidae</named-content></kwd></kwd-group><mixed-citation publication-type="journal"><person-group><name><surname>Likhitrakarn</surname><given-names>Natdanai</given-names></name><name><surname>Golovatch</surname><given-names>Sergei I.</given-names></name><name><surname>Panha</surname><given-names>Somsak</given-names></name></person-group><article-title>Review of the millipede genus <italic><tp:taxon-name><tp:taxon-name-part taxon-name-part-type="genus">Kronopolites</tp:taxon-name-part></tp:taxon-name></italic> Attems, 1914 (<tp:taxon-name><tp:taxon-name-part taxon-name-part-type="class">Diplopoda</tp:taxon-name-part></tp:taxon-name>, <tp:taxon-name><tp:taxon-name-part taxon-name-part-type="order">Polydesmida</tp:taxon-name-part></tp:taxon-name>, <tp:taxon-name><tp:taxon-name-part taxon-name-part-type="family">Paradoxosomatidae</tp:taxon-name-part></tp:taxon-name>), with the description of a new species from Laos</article-title><source>Zookeys</source><day>19</day><month>1</month><year>2015</year><volume>2015</volume><issue>472</issue><fpage>27</fpage><lpage>41</lpage><pub-id pub-id-type="doi">10.3897/zookeys.472.9001</pub-id></mixed-citation></tp:treatment-meta><tp:nomenclature><tp:taxon-name>
                            <tp:taxon-name-part taxon-name-part-type="genus">Kronopolites</tp:taxon-name-part>
                            <tp:taxon-name-part taxon-name-part-type="species">lunatus</tp:taxon-name-part>
                            <object-id xmlns:xlink="http://www.w3.org/1999/xlink" content-type="zoobank" xlink:type="simple">http://zoobank.org/BCEF7CDD-7BE6-4B47-B02D-5FA3F658A242</object-id>
                        </tp:taxon-name><tp:taxon-status xmlns:xlink="http://www.w3.org/1999/xlink" xlink:type="simple">sp. n.</tp:taxon-status><xref ref-type="fig" rid="F1">Figs 1</xref><xref ref-type="fig" rid="F2">, 2</xref><xref ref-type="fig" rid="F3">, 3</xref></tp:nomenclature><tp:treatment-sec sec-type="Holotype"><title>Holotype</title><p>♂, Laos, Xieng Khouang Province, Phookood District, Cave Pra, ca 1180 m a.s.l., <named-content xmlns:xlink="http://www.w3.org/1999/xlink" content-type="dwc:verbatimCoordinates" xlink:type="simple">19°30'02"N, 102°52'20"E</named-content>, 02.07.2014, leg. R. Srisonchai.</p></tp:treatment-sec><tp:treatment-sec sec-type="Paratype"><title>Paratype.</title><p>1 ♂, Laos, Luang Prabang Province, Chomphet District, Kacham Waterfall, ca 440 m a.s.l., <named-content xmlns:xlink="http://www.w3.org/1999/xlink" content-type="dwc:verbatimCoordinates" xlink:type="simple">19°38'57"N, 102°04'52"E</named-content>, 01.07.2014, leg. C. Sutcharit.</p></tp:treatment-sec><tp:treatment-sec sec-type="Name"><title>Name.</title><p>To emphasize the lateral crescent-shaped processes on the gonopod.</p></tp:treatment-sec><tp:treatment-sec sec-type="Diagnosis"><title>Diagnosis.</title><p>Superficially very similar to <italic><tp:taxon-name><tp:taxon-name-part taxon-name-part-type="genus">Kronopolites</tp:taxon-name-part> <tp:taxon-name-part taxon-name-part-type="species">acuminatus</tp:taxon-name-part></tp:taxon-name></italic>, but differs in the smaller size, the width of midbody pro- and metazonae being 2.4–2.5 and 3.1–3.2 mm, respectively (versus 4.5 mm and 6.5 mm, respectively); tarsal brushes are present until ♂ leg 9 (versus absent), and gonopod process <bold>b</bold> is &gt; 2 times as long as process <bold>a</bold> (versus shorter), process <bold>a</bold> being clearly curved (versus nearly straight) while process <bold>b</bold> is enlarged and lies adjacent to the femorite (versus clearly separated from the femorite). Eventually, it keys out closest to <italic><tp:taxon-name><tp:taxon-name-part taxon-name-part-type="genus">Kronopolites</tp:taxon-name-part> <tp:taxon-name-part taxon-name-part-type="species">formosanus</tp:taxon-name-part></tp:taxon-name></italic> (see Key below).</p></tp:treatment-sec><tp:treatment-sec sec-type="Description"><title>Description.</title><p>Length 28.4–29.5 (♂), width of midbody pro- and metazonae 2.4–2.5 and 3.1–3.2 mm (♂), respectively.</p><p>Live coloration mostly dark, blackish brown; antennae and head dark brown to light brown, venter and a few basal podomeres light brown to yellow-brown; coloration of alcohol material after four months of preservation faded to dark brown; antennae and epiproct light brown to light yellow, venter and a few basal podomeres light brown to pallid (Fig. <xref ref-type="fig" rid="F1">1A–I</xref>).</p><fig id="F1" position="float" orientation="portrait"><label>Figure 1.</label><caption><p><italic><tp:taxon-name><tp:taxon-name-part taxon-name-part-type="genus">Kronopolites</tp:taxon-name-part> <tp:taxon-name-part taxon-name-part-type="species">lunatus</tp:taxon-name-part></tp:taxon-name></italic>  sp. n., ♂ paratype. <bold>A, B</bold> anterior part of body, dorsal and lateral views, respectively <bold>C</bold> segments 10 and 11, dorsal view <bold>D</bold> segments 9–11, lateral view <bold>E–G</bold> posterior part of body, lateral, dorsal and ventral views, respectively <bold>H, I</bold> sternal cones between coxae 4, subcaudal and sublateral views, respectively.</p></caption><graphic xmlns:xlink="http://www.w3.org/1999/xlink" xlink:href="zookeys-472-027-g001.jpg" position="float" orientation="portrait" xlink:type="simple" id="oo_37003.jpg"/></fig><p>Clypeolabral region and vertex densely setose, epicranial suture distinct. Antennae moderately long (Fig. <xref ref-type="fig" rid="F1">1A</xref>), extending behind body segment 3 (♂) when stretched dorsally. In width, segment 4 &lt; 3 &lt; head &lt; 5 &lt; collum &lt; segment 2 &lt; 6–17 (♂); thereafter body gently and gradually tapering. Collum with three transverse rows of setae: 4+4 anterior, 3+3 intermediate and 4+4 posterior; lateral incisions absent; caudal corner of paraterga very broadly rounded, declined ventrad, produced behind rear tergal margin (Fig. <xref ref-type="fig" rid="F1">1A, B</xref>).</p><p>Tegument smooth and shining, prozonae finely shagreened, metaterga finely rugulose (Fig. <xref ref-type="fig" rid="F1">1A, C, F</xref>); surface below paraterga finely microgranulate (Fig. <xref ref-type="fig" rid="F1">1B, D, E</xref>). Postcollum metaterga with two transverse rows of setae: 3+3 in anterior (pre-<!--PageBreak-->sulcus) and 3+3 in posterior (post-sulcus) row, traceable as insertion points. Tergal setae long and slender, mostly abraded, about 1/3 as long as metaterga. Axial line barely traceable both on pro- and metazonae. Paraterga strongly developed (Fig. <xref ref-type="fig" rid="F1">1A–F</xref>), lying rather high (at upper 1/3 of body), slightly upturned, but lying below dorsum; anterior edge broadly rounded and narrowly bordered, fused to callus; caudal corner very narrowly rounded, starting from segment 15 extending increasingly well beyond rear tergal margin (Fig. <xref ref-type="fig" rid="F1">1E, F</xref>); lateral edge without incisions (Fig. <xref ref-type="fig" rid="F1">1A, C, F</xref>); posterior edge nearly straight. Calluses on paraterga narrow, delimited by a sulcus both dorsally and ventrally. Ozopores evident, lateral, lying in an ovoid groove at about 1/4 in front of posterior edge of metaterga. Transverse sulcus usually distinct (Fig. <xref ref-type="fig" rid="F1">1A, C, F</xref>), slightly incomplete on segment 19, complete on metaterga 3–18 (♂), narrow, line-shaped, shallow, reaching bases of paraterga, faintly ribbed at bottom. Stricture between pro- and metazonae evident, broad and deep, ribbed at bottom down to base of paraterga (Fig. <xref ref-type="fig" rid="F1">1A–F</xref>). Pleurosternal carinae complete crests with a sharp caudal tooth on segments 2–7, thereafter increasingly strongly reduced until segment 17 (♂). Epiproct (Fig. <xref ref-type="fig" rid="F1">1E–G</xref>) conical, flattened dorsoventrally, with two small apical papillae; <!--PageBreak-->tip subtruncate; pre-apical papillae small, lying close to tip. Hypoproct roundly subtriangular, setiferous knobs at caudal edge small and well-separated (Fig. <xref ref-type="fig" rid="F1">1G</xref>).</p><p>Sterna densely setose, without modifications, but with two small, rounded, fully separated, setose cones between ♂ coxae 4 (Fig. <xref ref-type="fig" rid="F1">1H, I</xref>). Legs rather long and slender, midbody ones ca 1.2–1.3 (♂) as long as body height (Fig. <xref ref-type="fig" rid="F1">1A, B, F, G</xref>); prefemora without modifications, tarsal brushes present until ♂ leg 9.</p><p>Gonopods (Figs <xref ref-type="fig" rid="F2">2</xref>, <xref ref-type="fig" rid="F3">3</xref>) rather complex; coxa a little curved caudad, sparsely setose distoventrally. Prefemur densely setose, about 1/3 as long as femorite + postfemoral part. Femorite rather stout, with an evident mesal groove and a strong distolateral sulcus demarcating a postfemoral part; the latter well-developed, with very prominent, bipartite, crescent-shape, lateral processes: process <bold>a</bold> rather short, coiled and pointed; process <bold>b</bold> long and coiled, also pointed; solenophore clearly curved, long, expanded distomesally, trifid, lamina medialis supporting a long flagelliform solenomere.</p><fig id="F2" position="float" orientation="portrait"><label>Figure 2.</label><caption><p><italic><tp:taxon-name><tp:taxon-name-part taxon-name-part-type="genus">Kronopolites</tp:taxon-name-part> <tp:taxon-name-part taxon-name-part-type="species">lunatus</tp:taxon-name-part></tp:taxon-name></italic> sp. n., ♂ holotype, right gonopod. <bold>A–D</bold> mesal, lateral, subcaudal and suboral views, respectively. Scale bars: 0.1 mm.</p></caption><graphic xmlns:xlink="http://www.w3.org/1999/xlink" xlink:href="zookeys-472-027-g002.jpg" position="float" orientation="portrait" xlink:type="simple" id="oo_37004.jpg"/></fig><fig id="F3" position="float" orientation="portrait"><label>Figure 3.</label><caption><p><italic><tp:taxon-name><tp:taxon-name-part taxon-name-part-type="genus">Kronopolites</tp:taxon-name-part> <tp:taxon-name-part taxon-name-part-type="species">lunatus</tp:taxon-name-part></tp:taxon-name></italic> sp. n., ♂ holotype, right gonopod. <bold>A–D</bold> right gonopod, mesal, lateral, oral and caudal views, respectively. Scale bar: 0.2 mm.</p></caption><graphic xmlns:xlink="http://www.w3.org/1999/xlink" xlink:href="zookeys-472-027-g003.jpg" position="float" orientation="portrait" xlink:type="simple" id="oo_37005.jpg"/></fig></tp:treatment-sec><tp:treatment-sec sec-type="Remarks"><title>Remarks.</title><p>This is the first <italic><tp:taxon-name><tp:taxon-name-part taxon-name-part-type="genus">Kronopolites</tp:taxon-name-part></tp:taxon-name></italic> to be found in Laos.</p><!--PageBreak--></tp:treatment-sec></tp:taxon-treatment>
